# Supplementary material for: Uninvited Guest: Arrival and Dissemination of Omicron Lineage SARS-CoV-2 in St. Petersburg, Russia
Source: Microorganisms. 2022 Aug 20;10(8):1676. doi: 10.3390/microorganisms10081676 (PMC9414241; doi:10.3390/microorganisms10081676)
Supplement: Supplementary file 1 [file microorganisms-10-01676-s001.zip]

Archive with 4 entries (4 files):
- Figure S1.png
- Table S1.xls
- Table S2.csv
- Table S3.pdf
