# Supplementary material for: Uninvited Guest: Arrival and Dissemination of Omicron Lineage SARS-CoV-2 in St. Petersburg, Russia
Source: Microorganisms. 2022 Aug 20;10(8):1676. doi: 10.3390/microorganisms10081676 (PMC9414241; doi:10.3390/microorganisms10081676)
Supplement: Supplementary file 1 [file microorganisms-10-01676-s001.zip › Table S1.xls]

## Sheet: nCov-300.primer
name	seq	size	%gc	tm
nCov-300_1_LEFT	TGTTCTCTAAACGAACTTTAAAATCTGTG	29	31.03	59.77
nCov-300_1_RIGHT	GAGTCTCCAAAGCCACGTACGA	22	54.55	62.45
nCov-300_2_LEFT	ACGAGAAAACACACGTCCAACT	22	45.45	60.86
nCov-300_2_RIGHT	ACACCAAGTGTCTCACCACTAC	22	50.00	60.08
nCov-300_3_LEFT	AACTGCACCTCATGGTCATGTT	22	45.45	60.67
nCov-300_3_RIGHT	TATGCCCCTCCGTTAAGCTCA	21	52.38	61.07
nCov-300_4_LEFT	TGAAGATTTTCAAGAAAACTGGAACACT	28	32.14	60.87
nCov-300_4_RIGHT	AAAGGTGTCTGCAATTCATAGCTC	24	41.67	59.92
nCov-300_5_LEFT	GTGTATACTGCTGCCGTGAACA	22	50.00	61.11
nCov-300_5_RIGHT	ACCACAATGATCACACTTCATGAGA	25	40.00	60.90
nCov-300_6_LEFT	CGATCTGTCTATCCAGTTGCGT	22	50.00	60.40
nCov-300_6_RIGHT	CGACCACCCTTACGAAGAATGG	22	54.55	61.17
nCov-300_7_LEFT	AGAAGTAGGACCTGAGCATAGTCT	24	45.83	60.41
nCov-300_7_RIGHT	CCAAAATAATGGCGATCTCTTCATTAAG	28	35.71	59.98
nCov-300_8_LEFT	ACCTTCTTGAAATACTCCAAAAAGAGAA	28	32.14	60.03
nCov-300_8_RIGHT	TGCGGGAGAAAATTGATCGTACA	23	43.48	60.87
nCov-300_9_LEFT	GGTGAACAGAAATCAATACTGAGTCC	26	42.31	60.34
nCov-300_9_RIGHT	GGGTTTGAGTTTTTCATAAACAGTGC	26	38.46	60.45
nCov-300_10_LEFT	GGCCTACATTACAGGTGGTGTT	22	50.00	60.47
nCov-300_10_RIGHT	AGCTCCACCAATAATGATAGAGTCA	25	40.00	59.78
nCov-300_11_LEFT	AGGAAATTAAGGAGAGTGTTCAGACA	26	38.46	60.40
nCov-300_11_RIGHT	AGCTTCACTAGTAGGTTGTTCTAATGG	27	40.74	61.07
nCov-300_12_LEFT	AGGGAGAAACACTTCCCACAGA	22	50.00	61.15
nCov-300_12_RIGHT	TGATATTCACACTCTTGTAACCTTGC	26	38.46	60.06
nCov-300_13_LEFT	ACCTTCACACTCAAAGGCGGT	21	52.38	62.30
nCov-300_13_RIGHT	AAACTCACCAGACTCATCAAATAAGTAG	28	35.71	59.98
nCov-300_14_LEFT	TGAATTACTTACACCACTGGGCA	23	43.48	60.18
nCov-300_14_RIGHT	ACAGTTTGTTGACTATCATCATCTAACC	28	35.71	60.24
nCov-300_15_LEFT	ACCTTTGGAATTTGGTGCCACT	22	45.45	61.14
nCov-300_15_RIGHT	TGGCTGCATTAACAACCACTGT	22	45.45	61.20
nCov-300_16_LEFT	AGTTGTTCAGACTATTGAAGTGAATAGTT	29	31.03	59.97
nCov-300_16_RIGHT	ATTTGGGCCGACAACATGAAGA	22	45.45	61.00
nCov-300_17_LEFT	CACTTAAAGTGGGTGGTAGTTGTG	24	45.83	60.04
nCov-300_17_RIGHT	TCACTCTTCATTTCCAAAAAGCTTGA	26	34.62	60.34
nCov-300_18_LEFT	TCGCACAAATGTCTACTTAGCTGT	24	41.67	60.88
nCov-300_18_RIGHT	CAAGAGTGGCAGAATCTGGATGA	23	47.83	60.63
nCov-300_19_LEFT	TGGAAGAAACTAAGTTCCTCACAGA	25	40.00	60.02
nCov-300_19_RIGHT	GCACTGTCTTTGCCTCCTCTAC	22	54.55	61.11
nCov-300_20_LEFT	TGAGAAAAGTGCCAACAGACAATT	24	37.50	59.92
nCov-300_20_RIGHT	AGCACCATAATCAACCACACCC	22	50.00	61.07
nCov-300_21_LEFT	AATGCCTGTCTGTGTGGAAACT	22	45.45	60.61
nCov-300_21_RIGHT	AGTAAGATAACCATTATACGCTGTAACAG	29	34.48	60.02
nCov-300_22_LEFT	AGCTGCTCGGTATATGAGATCTCT	24	45.83	60.89
nCov-300_22_RIGHT	CTTCTCTCAAAGAAAGAAGTGTCTTAAGA	29	34.48	60.17
nCov-300_23_LEFT	GTATATTACACTAGTAATCCTACCACATTCC	31	35.48	60.04
nCov-300_23_RIGHT	AGTACTCAAAAGCCTCAACACGT	23	43.48	60.69
nCov-300_24_LEFT	TTTGGATGGAGCTGATGTTACTAAAAT	27	33.33	59.88
nCov-300_24_RIGHT	TGTAATAAGCATCTTGTAGAGCAGGT	26	38.46	60.57
nCov-300_25_LEFT	ACAACTGTTATCTTGCCACTGCA	23	43.48	61.25
nCov-300_25_RIGHT	TGCCCATGTACATAACAGCTTCT	23	43.48	60.31
nCov-300_26_LEFT	TGCAAAAGAGTCTTGAACGTGG	22	45.45	59.82
nCov-300_26_RIGHT	GTTTCTTTAGAAGTTATATGTTTATAGTGGCC	32	31.25	60.21
nCov-300_27_LEFT	TCAGTATGAACTTAAGCATGGTACATTT	28	32.14	59.98
nCov-300_27_RIGHT	TGGTACAAGATCAATTGGTTGCTCT	25	40.00	61.14
nCov-300_28_LEFT	ACAGAAATTGACCCTAAGTTGGACA	25	40.00	60.79
nCov-300_28_RIGHT	ACAATAGGTTTATGTAACAATTTAGCTCCT	30	30.00	60.35
nCov-300_29_LEFT	TCCCTGACTTAAATGGTGATGTGG	24	45.83	60.89
nCov-300_29_RIGHT	ACTCAAGAACGTCTTTCTGTATGGT	25	40.00	60.60
nCov-300_30_LEFT	TGGATAATCTTGCCTGCGAAGA	22	45.45	60.01
nCov-300_30_RIGHT	CCCAAGGGACACTATTAACAGCA	23	47.83	60.56
nCov-300_31_LEFT	TGTAGACAATTCTAGTCTTACTATTAAGAAACC	33	30.30	60.37
nCov-300_31_RIGHT	AGTATTCTTTGCTATAGTAGTCGGCATA	28	35.71	60.40
nCov-300_32_LEFT	ACCGTGTTTGTACTAATTATATGCCTT	27	33.33	59.72
nCov-300_32_RIGHT	ACCAGTACAGTAAGAAGGCATGC	23	47.83	60.87
nCov-300_33_LEFT	ACTATTAAGTGTTTGCCTAGGTTCTTT	27	33.33	59.55
nCov-300_33_RIGHT	AGTGAAAAGAATATATGCCAAAAACCAC	28	32.14	59.98
nCov-300_34_LEFT	CCTTCTTTAGAAACTATACAAGTTACCATTTC	32	31.25	60.12
nCov-300_34_RIGHT	ACAACCGTCTACAACATGCACA	22	45.45	60.92
nCov-300_35_LEFT	CCGATTTCAGCTATGGTTAGAATGT	25	40.00	59.62
nCov-300_35_RIGHT	CTGTAGTGACAAGTCTCTCGCA	22	50.00	59.95
nCov-300_36_LEFT	TGCTAATGGAGGTAAAGGCTTTTG	24	41.67	59.86
nCov-300_36_RIGHT	ACATTAATAGGCAATGAACCTTTAGTGT	28	32.14	60.19
nCov-300_37_LEFT	AGACTTATGAAAGACATTCTCTCTCTCA	28	35.71	60.19
nCov-300_37_RIGHT	TGTTTTGAGTTTTTCCATTGGTACGT	26	34.62	60.79
nCov-300_38_LEFT	TGATAGTGCGGAAGTTGCAGTT	22	45.45	60.73
nCov-300_38_RIGHT	CGGGGTGTCATGTTTTCAACTT	22	45.45	59.82
nCov-300_39_LEFT	TCTGACATAGAAGTTACTGGCGAT	24	41.67	59.68
nCov-300_39_RIGHT	CCCTTAAGTGCTATCTTTGTTGTTACA	27	37.04	60.32
nCov-300_40_LEFT	GCTGCTAAAAAGAATAACTTACCTTTTAAGTTG	33	30.30	61.63
nCov-300_40_RIGHT	TGTCAAAATCAGCATGTTTGTTAGCA	26	34.62	61.12
nCov-300_41_LEFT	ACAAGGCTATTGATGGTGGTGT	22	45.45	60.14
nCov-300_41_RIGHT	TGTTGCAAAGTCAGTGTACTCTATAAG	27	37.04	59.89
nCov-300_42_LEFT	TGCATTTCTTACCTAGAGTTTTTAGTGC	28	35.71	60.86
nCov-300_42_RIGHT	ACAGTACTCAGAATCAAAAGTTGTTACC	28	35.71	60.55
nCov-300_43_LEFT	TGTGCTCATGGATGGCTCTATT	22	45.45	59.74
nCov-300_43_RIGHT	CGATAGCTACAATACCACCAGCT	23	47.83	60.25
nCov-300_44_LEFT	ACTAATATGTTTACACCACTAATTCAACCT	30	30.00	60.10
nCov-300_44_RIGHT	CATAACCATCCACTGAATATGTGCT	25	40.00	59.62
nCov-300_45_LEFT	CCTGGTGTTTATTCTGTTATTTACTTGTACT	31	32.26	60.98
nCov-300_45_RIGHT	TGCGTAAGAGGTAATAGCACATCA	24	41.67	60.22
nCov-300_46_LEFT	CTTTTGAAGAAGCTGCGCTGTG	22	50.00	61.34
nCov-300_46_RIGHT	ACCCTCAACTTTACCAGATGGG	22	50.00	59.88
nCov-300_47_LEFT	ACCACCACAAACCTCTATCACC	22	50.00	60.14
nCov-300_47_RIGHT	ACCTTAAGCTTAAGTACACAATTTTGCA	28	32.14	60.97
nCov-300_48_LEFT	ATCATAATTTCTTGGTACAGGCTGG	25	40.00	59.55
nCov-300_48_RIGHT	GGTGCATGTAACAAAAAGAGACACA	25	40.00	60.83
nCov-300_49_LEFT	AGGGTTCATTCCTTAATGGTTCATG	25	40.00	59.73
nCov-300_49_RIGHT	ACTTCATAGCCACAAGGTTAAAGTCA	26	38.46	61.13
nCov-300_50_LEFT	CGCTGCTGTTATAAATGGAGACAG	24	45.83	60.34
nCov-300_50_RIGHT	TCTTTTCACTGCACTTTGGAAAGTA	25	36.00	59.73
nCov-300_51_LEFT	TGGGTAGTGCTTTATTAGAAGATGAATT	28	32.14	59.55
nCov-300_51_RIGHT	GCTACAGTGGCAAGAGAAGGTA	22	50.00	59.95
nCov-300_52_LEFT	TGGGTATTATTGCTATGTCTGCTTTTG	27	37.04	60.69
nCov-300_52_RIGHT	CGAGTGTCAAGACATTCATAAGTGT	25	40.00	59.74
nCov-300_53_LEFT	CTGCTAGTTGGGTGATGCGTAT	22	50.00	60.66
nCov-300_53_RIGHT	ACCTCTGGCCAAAAACATGACA	22	45.45	60.87
nCov-300_54_LEFT	ATCAAGCCATTTCCATGTGGGC	22	50.00	61.99
nCov-300_54_RIGHT	GGAGTAGTCCCTGTGAATTCATATATCT	28	39.29	60.40
nCov-300_55_LEFT	CCGCTACTTTAGACTGACTCTTGG	24	50.00	60.99
nCov-300_55_RIGHT	AGCTAAGAGAATGTCATTGTGTAACTG	27	37.04	60.16
nCov-300_56_LEFT	CTCAGTTTTGCAACAACTCAGAGT	24	41.67	60.22
nCov-300_56_RIGHT	ACTTCAGAATCACCATTAGCAACAG	25	40.00	59.97
nCov-300_57_LEFT	GTTCCCTTCCATCATATGCAGCT	23	47.83	61.01
nCov-300_57_RIGHT	TGTTGTTGAGTGCATCATTATCCAAC	26	38.46	61.01
nCov-300_58_LEFT	CTGAGGACAAGAGGGCAAAAGT	22	50.00	60.67
nCov-300_58_RIGHT	TTAGGTGAATTGTCCATACTAATTTCACT	29	31.03	59.81
nCov-300_59_LEFT	GCATCAGCATTGTGGGAAATCC	22	50.00	60.66
nCov-300_59_RIGHT	CCCATTTCAAATCCTGTAAATCGGA	25	40.00	60.02
nCov-300_60_LEFT	CTGATGACAATGCGTTAGCTTACT	24	41.67	59.75
nCov-300_60_RIGHT	TTGAATTGGCAGGCACTTCTGT	22	45.45	61.20
nCov-300_61_LEFT	AGAGGTATGGTACTTGGTAGTTTAGC	26	42.31	60.34
nCov-300_61_RIGHT	TGGATGATCTATGTGGCAACGG	22	50.00	60.67
nCov-300_62_LEFT	ACACCGGAAGCCAATATGGATC	22	50.00	60.67
nCov-300_62_RIGHT	GTGTAAGACGGGCTGCACTTAC	22	54.55	61.67
nCov-300_63_LEFT	GAACCCATGCTTCAGTCAGCTG	22	54.55	61.95
nCov-300_63_RIGHT	CAACAGCTGGACAATCCTTAAGTAA	25	40.00	59.68
nCov-300_64_LEFT	ACTTTGTAGTTAAGAGACACACTTTCTC	28	35.71	60.08
nCov-300_64_RIGHT	TGGGTTTTCTACAAAATCATACCAGTC	27	37.04	60.32
nCov-300_65_LEFT	AGGCATTTTGATGAAGGTAATTGTGA	26	34.62	60.23
nCov-300_65_RIGHT	TCTACAACAGGAACTCCACTACCT	24	45.83	60.78
nCov-300_66_LEFT	AGATAATCAAGATCTCAATGGTAACTGG	28	35.71	59.66
nCov-300_66_RIGHT	CAGAATGCATCTGTCATCCAAACA	24	41.67	60.16
nCov-300_67_LEFT	CACGGAAGAGAGGTTAAAACTCTTT	25	40.00	59.62
nCov-300_67_RIGHT	GGGTCAGCAGCATACACAAGTA	22	50.00	60.54
nCov-300_68_LEFT	AGCTAGGTGTTGTACATAATCAGGA	25	40.00	59.73
nCov-300_68_RIGHT	TGATAGCAGCATTACCATCCTGA	23	43.48	59.61
nCov-300_69_LEFT	GCTGTGTCTAAGGGTTTCTTTAAGG	25	44.00	60.20
nCov-300_69_RIGHT	TGCATCTTGATCCTCATAACTCATTG	26	38.46	59.95
nCov-300_70_LEFT	CCTAGACAAATCAGCTGGTTTTCC	24	45.83	60.16
nCov-300_70_RIGHT	TGTTGTGCCAACCACCATAGAA	22	45.45	60.61
nCov-300_71_LEFT	ATTGAAATCAATAGCCGCCACTAG	24	41.67	59.80
nCov-300_71_RIGHT	ATAGTGAACCGCCACACATGAC	22	50.00	61.12
nCov-300_72_LEFT	TGTAGCTTGTCACACCGTTTCT	22	45.45	60.34
nCov-300_72_RIGHT	TGCGTAAAACTCATTCACAAAGTCT	25	36.00	60.08
nCov-300_73_LEFT	GTCCGCAATTTACAACACAGACT	23	43.48	60.00
nCov-300_73_RIGHT	AACTAGCATTGTATGTTGAGAGCAAA	26	34.62	60.01
nCov-300_74_LEFT	ATGTCTGAAGCAAAATGTTGGACT	24	37.50	59.74
nCov-300_74_RIGHT	ACTCATCATGTAGCTTTCTTATGTATTGT	29	31.03	59.92
nCov-300_75_LEFT	TGCTTACCCACTTACTAAACATCCT	25	40.00	60.14
nCov-300_75_RIGHT	TGATATGACATGGTCGTAACAGCA	24	41.67	60.46
nCov-300_76_LEFT	CACAGACTTCATTAAGATGTGGTGC	25	44.00	60.77
nCov-300_76_RIGHT	TGCAATTGCATTAAAGTCAGTAACATTATC	30	30.00	60.63
nCov-300_77_LEFT	ACCCATTAGTTTTCCATTGTGTGC	24	41.67	60.58
nCov-300_77_RIGHT	TCGGTTAAGTGGTGGTCTAGGT	22	50.00	60.68
nCov-300_78_LEFT	GCTACTGTACGTGAAGTGCTGT	22	50.00	60.79
nCov-300_78_RIGHT	AAGCCAGTAATTCTAACATAGTGCTC	26	38.46	59.67
nCov-300_79_LEFT	ATTTTGTGCTGACATCACATACAGT	25	36.00	59.91
nCov-300_79_RIGHT	GCAAATATTTTAATGCCTTCTCACATAGT	29	31.03	59.97
nCov-300_80_LEFT	TTGGCCTAGCTCTCTACTACCC	22	54.55	60.61
nCov-300_80_RIGHT	AGCACGTAATCTGGCATTGACA	22	45.45	60.80
nCov-300_81_LEFT	AGACGACAGCAGATATAGTTGTCTT	25	40.00	60.02
nCov-300_81_RIGHT	GCTGATTTGTCTTTATGTGCTTTAAGC	27	37.04	60.68
nCov-300_82_LEFT	GAACTTGTCGGCGTTGTCCT	20	55.00	60.90
nCov-300_82_RIGHT	TGAGCCCTGTGATGAATCAACA	22	45.45	60.14
nCov-300_83_LEFT	AGCTGTCTTTATTTCACCTTATAATTCACA	30	30.00	60.54
nCov-300_83_RIGHT	AGAGTCCTGTTACATTTTCAGCTTG	25	40.00	59.91
nCov-300_84_LEFT	AGACCTTTATGACAAGTTGCAATTTACA	28	32.14	60.76
nCov-300_84_RIGHT	AGCTTCTTCGCGGGTGATAAAC	22	50.00	61.43
nCov-300_85_LEFT	AGGACATGACCTATAGAAGACTCATCT	27	40.74	60.93
nCov-300_85_RIGHT	AGGTGTTTAAATTGATCTCCAGGC	24	41.67	59.61
nCov-300_86_LEFT	CCTACAGGTTATGTTGATACACCTAATAA	29	34.48	59.51
nCov-300_86_RIGHT	TGTCTGAAGCAGTGGAAAAGCA	22	45.45	60.87
nCov-300_87_LEFT	AGTATTTTGTGAAAATAGGACCTGAGC	27	37.04	60.37
nCov-300_87_RIGHT	TCAATAGTCCAGTCAACACGCT	22	45.45	59.88
nCov-300_88_LEFT	TGTCAAGTCCATGGTAATGCACA	23	43.48	60.75
nCov-300_88_RIGHT	CTTTGTCACTACAAGGCTGTGC	22	50.00	60.21
nCov-300_89_LEFT	TGGTAACCCTAAAGCTATTAAGTGTGT	27	37.04	60.76
nCov-300_89_RIGHT	CAAAAGCTGGTGTGTGGAATGC	22	50.00	61.30
nCov-300_90_LEFT	TGCTATCTAACCTTAACTTGCCTGG	25	44.00	61.01
nCov-300_90_RIGHT	AAGCCAGCTGAGATCATCATGT	22	45.45	60.01
nCov-300_91_LEFT	ACCACTAAAGTCTGCTACGTGTAT	24	41.67	59.86
nCov-300_91_RIGHT	ACAATTCTACATCAACACCATCAACT	26	34.62	59.72
nCov-300_92_LEFT	ACACTTTGATGGACAACAGGGT	22	45.45	60.28
nCov-300_92_RIGHT	TCGTTTCAGTTGGTTTCTTGGC	22	45.45	60.08
nCov-300_93_LEFT	GGGACTACAAAAGAGATGCTCCA	23	47.83	60.31
nCov-300_93_RIGHT	TGTTGGACAACACCATCAACTTTC	24	41.67	60.46
nCov-300_94_LEFT	CAAGCTAGTCTTAATGGAGTCACATT	26	38.46	59.62
nCov-300_94_RIGHT	GGTGATTCCTTAAAACGTTTAGCTAGT	27	37.04	60.37
nCov-300_95_LEFT	CGAACATATCGTTTATGGAGATTTTAGTCA	30	33.33	60.92
nCov-300_95_RIGHT	GCCATCTTTACACCAAAGCATAAATG	26	38.46	60.18
nCov-300_96_LEFT	TCCCAAGATTTATCTGTAGTTTCTAAGGT	29	34.48	60.68
nCov-300_96_RIGHT	ATAGGGTACAGCTAATGTTAATGTGTTT	28	32.14	59.77
nCov-300_97_LEFT	AGTGCAACATTACCTAAAGGCATAATG	27	37.04	60.91
nCov-300_97_RIGHT	TTTAGTCTTAGGGTCGTACATATCACT	27	37.04	59.72
nCov-300_98_LEFT	TTGATTGGTGATTGTGCAACTGT	23	39.13	59.87
nCov-300_98_RIGHT	ACACCCAATTAAAAATGCTTCAGATGA	27	33.33	60.75
nCov-300_99_LEFT	AGGTTCCGTGGCTATAAAGATAACA	25	40.00	60.26
nCov-300_99_RIGHT	TGATTTGACCTTCTTTTAAAGACATAACAG	30	30.00	59.86
nCov-300_100_LEFT	TCAGTTGTCTTCCTATTCTTTATTTGACA	29	31.03	59.97
nCov-300_100_RIGHT	AGGGTAATAAACACCACGTGTGAA	24	41.67	60.77
nCov-300_101_LEFT	AGTCAGTGTGTTAATCTTACAACCAG	26	38.46	59.73
nCov-300_101_RIGHT	GGGTCTTCGAATCTAAAGTAGTACCA	26	42.31	60.34
nCov-300_102_LEFT	TGATGGTGTTTATTTTGCTTCCACT	25	36.00	60.08
nCov-300_102_RIGHT	TCCCTAAGATTTTTGAAATTACCCTGTTT	29	31.03	60.58
nCov-300_103_LEFT	ACGCTACTAATGTTGTTATTAAAGTCTGT	29	31.03	60.27
nCov-300_103_RIGHT	TGGTTCTAAAGCCGAAAAACCCT	23	43.48	60.95
nCov-300_104_LEFT	CACACGCCTATTAATTTAGTGCGT	24	41.67	60.28
nCov-300_104_RIGHT	ACAGTGAAGGATTTCAACGTACACT	25	40.00	61.07
nCov-300_105_LEFT	TGAAAATGGAACCATTACAGATGCT	25	36.00	59.67
nCov-300_105_RIGHT	ACACTCCATAACACTTAAAAGTAGAAAATG	30	30.00	59.66
nCov-300_106_LEFT	TAACGCCACCAGATTTGCATCT	22	45.45	60.80
nCov-300_106_RIGHT	AGAATCAAGATTGTTAGAATTCCAAGCT	28	32.14	60.19
nCov-300_107_LEFT	GGGCAAACTGGAAAGATTGCTG	22	50.00	60.79
nCov-300_107_RIGHT	TCAAAAGAAAGTACTACTACTCTGTATGGT	30	33.33	60.69
nCov-300_108_LEFT	GGTGTTGAAGGTTTTAATTGTTACTTTCC	29	34.48	60.82
nCov-300_108_RIGHT	TCAAGTGTCTGTGGATCACGGA	22	50.00	61.52
nCov-300_109_LEFT	ACAAAAAGTTTCTGCCTTTCCAACA	25	36.00	60.90
nCov-300_109_RIGHT	AGTTGTTGACATGTTCAGCCCC	22	50.00	61.52
nCov-300_110_LEFT	ACTTGGCGTGTTTATTCTACAGGT	24	41.67	60.83
nCov-300_110_RIGHT	TGTCTTGGTCATAGACACTGGTAGA	25	44.00	61.14
nCov-300_111_LEFT	ACACTATGTCACTTGGTGCAGA	22	45.45	59.81
nCov-300_111_RIGHT	CCAAAATCTTTAATTGGTGGTGTTTTGT	28	32.14	60.71
nCov-300_112_LEFT	ACTGGAATAGCTGTTGAACAAGACA	25	40.00	61.07
nCov-300_112_RIGHT	TGAGCAATCATTTCATCTGTGAGC	24	41.67	60.22
nCov-300_113_LEFT	GCTAGAGACCTCATTTGTGCACA	23	47.83	61.12
nCov-300_113_RIGHT	AAGTGCACTTGCTGTGGAAGAA	22	45.45	61.13
nCov-300_114_LEFT	AGAACCAAAAATTGATTGCCAACCA	25	36.00	61.02
nCov-300_114_RIGHT	AAGCTCTGATTTCTGCAGCTCT	22	45.45	60.21
nCov-300_115_LEFT	GGTTGATCACAGGCAGACTTCA	22	50.00	60.73
nCov-300_115_RIGHT	CTTCACGAGGAAAGTGTGCTTT	22	45.45	59.56
nCov-300_116_LEFT	TATGTCCTTCCCTCAGTCAGCA	22	50.00	60.75
nCov-300_116_RIGHT	ACTCCTCCTTGAATGAGTCTAATTCA	26	38.46	60.00
nCov-300_117_LEFT	GTGTCTGGTAACTGTGATGTTGTAA	25	40.00	59.62
nCov-300_117_RIGHT	AGCCAGCTATAAAACCTAGCCAA	23	43.48	60.06
nCov-300_118_LEFT	TCTCTCATCGATCTCCAAGAACTTG	25	44.00	60.54
nCov-300_118_RIGHT	CATCCTTGATTTCACCTTGCTTCA	24	41.67	60.10
nCov-300_119_LEFT	CATTACACATAAACGAACTTATGGATTTGT	30	30.00	60.20
nCov-300_119_RIGHT	GCAACGAGCAAAAGGTGTGAG	21	52.38	60.70
nCov-300_120_LEFT	TAGCACTCTCCAAGGGTGTTCA	22	50.00	61.21
nCov-300_120_RIGHT	GCCATCACCTGAAGTAATGACAAT	24	41.67	59.68
nCov-300_121_LEFT	TGCTGGCATACTAATTGTTACGACT	25	40.00	61.01
nCov-300_121_RIGHT	GAATTTGGACATGTTCTTCAGGCT	24	41.67	60.10
nCov-300_122_LEFT	ACAGACACTGGTGTTGAACATGT	23	43.48	60.88
nCov-300_122_RIGHT	GAAGCGCAGTAAGGATGGCTAG	22	54.55	61.30
nCov-300_123_LEFT	CAGGTACGTTAATAGTTAATAGCGTACT	28	35.71	59.52
nCov-300_123_RIGHT	TCCATTGTTCAAGGATCTTTTTAAGCT	27	33.33	60.26
nCov-300_124_LEFT	CCTGATCTTCTGGTCTAAACGAACT	25	44.00	60.72
nCov-300_124_RIGHT	TCCACCGGTGATCCAATTTATTCT	24	41.67	60.41
nCov-300_125_LEFT	AATTTTCCTCTGGCTGTTATGGC	23	43.48	59.81
nCov-300_125_RIGHT	GGTGTCCAGCAATACGAAGATGT	23	47.83	61.18
nCov-300_126_LEFT	TCTGACCAGACCGCTTCTAGAA	22	50.00	60.74
nCov-300_126_RIGHT	ACATCTGTTGTCACTTACTGTACAAG	26	38.46	59.73
nCov-300_127_LEFT	ACAGGATTGGCAACTATAAATTAAACACA	29	31.03	60.88
nCov-300_127_RIGHT	GAGTGTTATCAGTGCCAAGAAAAGA	25	40.00	59.91
nCov-300_128_LEFT	CTTTCAGGTTACTATAGCAGAGATATTACTAA	32	31.25	59.66
nCov-300_128_RIGHT	TTGCCCTCGTATGTTCCAGAAG	22	50.00	60.54
nCov-300_129_LEFT	AGCTTTATCACTACCAAGAGTGTGT	25	40.00	60.37
nCov-300_129_RIGHT	TCTTTTGAGTGTGAAGCAAAGTGT	24	37.50	59.86
nCov-300_130_LEFT	ACTGTTCATCAGACAAGAGGAAGT	24	41.67	59.98
nCov-300_130_RIGHT	CTACATTCTTGGTGAAATGCAGCTA	25	40.00	60.02
nCov-300_131_LEFT	TGTCACGCCTAAACGAACATGA	22	45.45	60.73
nCov-300_131_RIGHT	CCCAATTTAGGTTCCTGGCAATT	23	43.48	59.74
nCov-300_132_LEFT	CCCATTCAGTACATCGATATCGGT	24	45.83	60.40
nCov-300_132_RIGHT	ATTGGGTAAACCTTGGGGCC	20	55.00	60.27
nCov-300_133_LEFT	ACCCTCAGATTCAACTGGCAGT	22	50.00	61.81
nCov-300_133_RIGHT	AGCTTCTGGCCCAGTTCCTA	20	55.00	60.56
nCov-300_134_LEFT	GAATTCGTGGTGGTGACGGTAA	22	50.00	61.05
nCov-300_134_RIGHT	GTTGCGACTACGTGATGAGGAA	22	50.00	60.85
nCov-300_135_LEFT	CATTGCCAAAAGGCTTCTACGC	22	50.00	61.16
nCov-300_135_RIGHT	TGCTTTAGTGGCAGTACGTTTTTG	24	41.67	60.81
nCov-300_136_LEFT	CCAACAACAACAAGGCCAAACT	22	45.45	60.54
nCov-300_136_RIGHT	CATCCAATTTGATGGCACCTGTG	23	47.83	60.93
nCov-300_137_LEFT	TCAGCGTTCTTCGGAATGTCG	21	52.38	61.09
nCov-300_137_RIGHT	AGTCAGCACTGCTCATGGATTG	22	50.00	61.12
nCov-300_138_LEFT	GCAGAGACAGAAGAAACAGCAAA	23	43.48	59.94
nCov-300_138_RIGHT	ATGTGGTGGCTCTTTCAAGTCC	22	50.00	61.00
