# Supplementary material for: Uninvited Guest: Arrival and Dissemination of Omicron Lineage SARS-CoV-2 in St. Petersburg, Russia
Source: Microorganisms. 2022 Aug 20;10(8):1676. doi: 10.3390/microorganisms10081676 (PMC9414241; doi:10.3390/microorganisms10081676)
Supplement: Supplementary file 1 [file microorganisms-10-01676-s001.zip › Table S2.csv]

Virus name from GISAID	EPI_ISL ID	Collection date
A26	12949453	2021-12-10
hCoV-19 Australia NSW-ICPMR-14637	6864915	2021-11-28
hCoV-19 Australia NSW-ICPMR-14638	6956011	2021-11-30
hCoV-19 Australia NSW-RPAH-1934	6814923	2021-11-27
hCoV-19 Austria 680752	7129657	2021-11-29
hCoV-19 Austria AGES 676319	6891760	2021-11-26
hCoV-19 Austria AGES-679288	7130085	2021-11-28
hCoV-19 Austria AGES-680726 161160	7129884	2021-11-29
hCoV-19 Austria AGES-680729 161162	7130486	2021-11-29
hCoV-19 Austria AGES-680771 161164	7130189	2021-11-29
hCoV-19 Austria AGES-681211 161165	7130344	2021-11-30
hCoV-19 Austria CeMM20573	7195247	2021-11
hCoV-19 Austria KILM2164	6972689	2021-11-27
hCoV-19 Belgium UMONS-P041707501	7288375	2021-12-04
hCoV-19 Belgium UMONS-P041960001	7288357	2021-12-04
hCoV-19 Belgium UMONS-P041962101	7288348	2021-12-03
hCoV-19 Botswana R40B61 BHP 3321001244	6670244	2021-11-11
hCoV-19 Botswana R43B69 BHP 2421009581	6774081	2021-11-23
hCoV-19 Botswana R44B19 BHP 000844008	7121205	2021-11-23
hCoV-19 Botswana R44B6 BHP 000845892	7121195	2021-11-24
hCoV-19 Botswana R44B83 BHP 000848381	7121204	2021-11-26
hCoV-19 Canada AB-ABPHL-43762	7330161	2021-11-28
hCoV-19 Canada ON-NML-254104	7160041	2021-11-25
hCoV-19 Denmark DCGC-244160	7063588	2021-11-26
hCoV-19 Denmark DCGC-246424	7193991	2021-11-30
hCoV-19 Denmark DCGC-247988	7286479	2021-12-01
hCoV-19 England ALDP-2CA2402	7290346	2021-11-30
hCoV-19 England MILK-2BBB49E	6923186	2021-11-24
hCoV-19 England MILK-2BFB605	7147199	2021-11-26
hCoV-19 England MILK-2C0F843	7028487	2021-11-26
hCoV-19 England MILK-2C1C5C4	7023789	2021-11-27
hCoV-19 England MILK-2C1EED6	7024659	2021-11-27
hCoV-19 England MILK-2C27CEF	7146524	2021-11-26
hCoV-19 England MILK-2C4F294	7189046	2021-11-28
hCoV-19 England MILK-2C66E0C	7203185	2021-11-29
hCoV-19 England MILK-2C69D39	7203161	2021-11-29
hCoV-19 England MILK-2C78748	7198902	2021-11-29
hCoV-19 England MILK-2C98BBF	7301013	2021-11-29
hCoV-19 England MILK-2C98F0E	7300986	2021-11-30
hCoV-19 England MILK-2C9A9D1	7293149	2021-11-27
hCoV-19 England PLYM-2C656D8	7201997	2021-11-28
hCoV-19 England PLYM-2C93000	7302955	2021-11-30
hCoV-19 England PLYM-2C936A4	7302326	2021-11-30
hCoV-19 England QEUH-2CA9E94	7296254	2021-11-29
hCoV-19 France PAC-IHU-45002	7156753	2021-12-01
hCoV-19 France PAC-IHU-49239	7308771	2021-12-01
hCoV-19 France PDL-LBZCentre39B063321284	6971091	2021-11-28
hCoV-19 Germany 32703755	6832737	2021-11-26
hCoV-19 Germany HE-FFM-30318738	6959868	2021-11-28
hCoV-19 Germany HE-FFM-30318832	6959873	2021-11-28
hCoV-19 Ghana TRA-230	6939067	2021-11-25
hCoV-19 Hong Kong CM21000723	6958280	2021-11-27
hCoV-19 Hong Kong HK-HKPU-12404	7192733	2021-11-20
hCoV-19 Hong Kong VM21045145 WHP5043-S1	6716890	2021-11-20
hCoV-19 Israel ICH-760596895	7266027	2021-12-01
hCoV-19 Israel ICH-760596955	7266083	2021-12-01
hCoV-19 Israel ICH-760597033	7266160	2021-12-02
hCoV-19 Israel SMC-7023409	6825365	2021-11-24
hCoV-19 Israel SMC-7024750	7056614	2021-11-27
hCoV-19 Italy LOM-Sacco Var T96348	6777160	2021-11-22
hCoV-19 Nepal NPHL-S-263	7196120	2021-11-26
hCoV-19 Netherlands NH-RIVM-71071	6841607	2021-11-26
hCoV-19 Netherlands NH-RIVM-71076	6841611	2021-11-26
hCoV-19 Netherlands NH-RIVM-71084	6841618	2021-11-26
hCoV-19 Nigeria NCDC-NR880b	7154390	2021-11-24
hCoV-19 Nigeria NCDC-NR881	7268670	2021-11-24
hCoV-19 Nigeria NCDC-NR897	7273097	2021-11-20
hCoV-19 Norway 29394-2	6971572	2021-11-27
hCoV-19 Norway 29396-2	6989155	2021-11-29
hCoV-19 Norway 29741	7248772	2021-11-29
hCoV-19 Norway 29745	7248814	2021-11-29
hCoV-19 Portugal PT21726	6892674	2021-11-27
hCoV-19 Reunion PIMIT Om1	6862897	2021-11-22
hCoV-19 Scotland QEUH-2BA64B4	6869556	2021-11-23
hCoV-19 Scotland QEUH-2BBE079	6927893	2021-11-24
hCoV-19 Scotland QEUH-2C30FBD	7145006	2021-11-27
hCoV-19 Scotland QEUH-2C79D45	7305876	2021-11-29
hCoV-19 Singapore 8540nan	7137311	2021-12-02
hCoV-19 South Africa CERI-KRISP-K030835	6795188	2021-11-12
hCoV-19 South Africa CERI-KRISP-K030836	6795189	2021-11-12
hCoV-19 South Africa CERI-KRISP-K030837	6795190	2021-11-12
hCoV-19 South Africa CERI-KRISP-K030840	6795192	2021-11-09
hCoV-19 South Africa CERI-KRISP-K032191	6699730	2021-11-17
hCoV-19 South Africa CERI-KRISP-K032196	6782043	2021-11-15
hCoV-19 South Africa CERI-KRISP-K032202	6810483	2021-11-16
hCoV-19 South Africa CERI-KRISP-K032205	6699739	2021-11-18
hCoV-19 South Africa CERI-KRISP-K032220	6782071	2021-11-19
hCoV-19 South Africa CERI-KRISP-K032229	6782080	2021-11-19
hCoV-19 South Africa CERI-KRISP-K032230	6782084	2021-11-22
hCoV-19 South Africa CERI-KRISP-K032235 2	6810485	2021-11-22
hCoV-19 South Africa CERI-KRISP-K032236	6782090	2021-11-19
hCoV-19 South Africa CERI-KRISP-K032247	6810486	2021-11-19
hCoV-19 South Africa CERI-KRISP-K032252	6782092	2021-11-22
hCoV-19 South Africa CERI-KRISP-K032274	6829557	2021-11-18
hCoV-19 South Africa CERI-KRISP-K032302	7015173	2021-11-17
hCoV-19 South Africa CERI-KRISP-K032305	7015175	2021-11-17
hCoV-19 South Africa CERI-KRISP-K032306	7015176	2021-11-17
hCoV-19 South Africa CERI-KRISP-K032313	7015181	2021-11-17
hCoV-19 South Africa CERI-KRISP-K032329	7015190	2021-11-16
hCoV-19 South Africa CERI-KRISP-K032330	7015191	2021-11-16
hCoV-19 South Africa CERI-KRISP-K032335	7015194	2021-11-16
hCoV-19 South Africa CERI-KRISP-K032336	7015195	2021-11-16
hCoV-19 South Africa CERI-KRISP-K032337	7015196	2021-11-16
hCoV-19 South Africa CERI-KRISP-K032341	6795839	2021-11-16
hCoV-19 South Africa CERI-KRISP-K032343	6795840	2021-11-16
hCoV-19 South Africa CERI-KRISP-K032344	6795841	2021-11-16
hCoV-19 South Africa CERI-KRISP-K032356	6795844	2021-11-16
hCoV-19 South Africa CERI-KRISP-K032361	7015204	2021-11-16
hCoV-19 South Africa CERI-KRISP-K032410	7015223	2021-11-24
hCoV-19 South Africa LAZ-AMC-211204806-DS	7285847	2021-12-04
hCoV-19 South Africa NICD-N21260	6900141	2021-11-11
hCoV-19 South Africa NICD-N21262	6900143	2021-11-09
hCoV-19 South Africa NICD-N21618	6914012	2021-11-18
hCoV-19 South Africa NICD-N21635	6914021	2021-11-18
hCoV-19 South Africa NICD-N21639	6914023	2021-11-16
hCoV-19 South Africa NICD-N21651	6914030	2021-11-17
hCoV-19 South Africa NICD-N21658	6914034	2021-11-18
hCoV-19 South Africa Tygerberg 3054	6842162	2021-11-24
hCoV-19 South Africa Tygerberg 3055	6842165	2021-11-24
hCoV-19 South Africa Tygerberg 3060	6842154	2021-11-22
hCoV-19 South Africa Tygerberg 3067	6842152	2021-11-17
hCoV-19 Spain CT-RB30004	7204336	2021-12-01
hCoV-19 Sweden 01 SE100 21CS106608	7220437	2021-11-26
hCoV-19 Sweden 01 SE100 21CS106609	7219990	2021-11-27
hCoV-19 Sweden 01 SE100 21CS106873	7286284	2021-11-29
hCoV-19 Switzerland BE-IFIK-4658-5415	7062525	2021-11-28
hCoV-19 Switzerland ZH-UZH-IMV-3ba57505	7170972	2021-11-28
hCoV-19 USA CA-CDPH-6000005436	7137327	2021-11-30
hCoV-19 USA CA-CDPH-6000005437	7137328	2021-11-30
hCoV-19 USA CA-UCSF-COLOR-SFDPH-CC001	6951145	2021-11-28
hCoV-19 USA CO-CDC-MMB11864811	7154401	2021-11-29
hCoV-19 USA CO-CDPHE-2102326037-1	7010485	2021-11-30
hCoV-19 USA MD-CDC-MMB11901071	7154402	2021-11-30
hCoV-19 USA PA-CDC-MMB11864492	7154400	2021-11-29
hCoV-19 USA WI-WSLH-221686	7263803	2021-11-27
